# Supplementary material for: Assessing Lower-Limb Prosthetic Users with the Trinity Amputation and Prosthesis Experience Scale-Revised: A Cross-Sectional Study
Source: J Clin Med. 2026 Feb 6;15(3):1291. doi: 10.3390/jcm15031291 (PMC12898395; doi:10.3390/jcm15031291)
Supplement: Supplementary file 1 [file jcm-15-01291-s001.zip]

Archive with 5 entries (5 files):
- Supplementary Table 5.pdf
- Supplementary Table 1.pdf
- Supplementary Table 2.pdf
- Supplementary Table 3.pdf
- Supplementary Table 4.pdf
